# Supplementary material for: P5CS-coupled proline metabolism manipulates metabolic dysfunction-associated steatotic liver disease
Source: Life Metab. 2025 Nov 19;5(2):loaf040. doi: 10.1093/lifemeta/loaf040 (PMC13110119; doi:10.1093/lifemeta/loaf040)
Supplement: loaf040_Supplementary_Data [file loaf040_supplementary_data.zip]

Archive with 3 entries (3 files):
- 05-Dec-2025_043702_Supplementary_material.docx
- Supplementary_material - tu - final-Liu.docx
- Supplementary_material.docx
